# Supplementary material for: Differences in the Stool Metabolome between Vegans and Omnivores: Analyzing the NIST Stool Reference Material
Source: Metabolites. 2023 Aug 7;13(8):921. doi: 10.3390/metabo13080921 (PMC10456543; doi:10.3390/metabo13080921)
Supplement: Supplementary file 1 [file metabolites-13-00921-s001.zip]

Archive with 2 entries (2 files):
- Cumeras et al_NIST_stool_Metabolites_07-2023_Supplement data.xlsx
- Cumeras et al_NIST_stool_Metabolites_07-2023_supplement figures.pdf
